# Supplementary material for: Cellular and molecular changes in the skin driving increased nociception and pain during burn injury and repair
Source: Front Pain Res (Lausanne). 2026 Jul 2;7:1797161. doi: 10.3389/fpain.2026.1797161 (PMC13373096; doi:10.3389/fpain.2026.1797161)
Supplement: Supplementary file 1 [file Datasheet1.xlsx]

## Sheet: Hoja1
Sample Sizes (n) in Human and Mouse Experiments Across Referenced Studies
Ref	Study Type	Experimental Subject	Sample Size (n)
2	Economic Study	Human	n = 249 patients
9	Prospective Study	Human	n = 977 patients
10	Retrospective Study	Human	n = 71 fatalities
13	Prospective Cohort Study	Human	n = 915 patients
14	Retrospective Study	Human	n = 1880
15	Experimental	Mouse	n = 6-10
27	Experimental	Mouse	n = min 5
33	Clinical Study	Human	n= 30 patients
34	Experimental	Human	n= 7 deep partial-thickness burns patients, n = 14 uninjured patients
35	Experimental	Rat (Wistar)	n = 6
37	Experimental	Hamster	n= 24
40	Experimental	Mouse / Rat	n = 6
42	Experimental	Hamster	n = 24
43	Experimental	Rat (Wistar)	n = 40
44	Experimental	Rat (Wistar)	n = 60
45	Clinical Study	Human	n = 7 patients
48	Experimental	Rat (SD)	n = 8 per group
49	Experimental	Rat (SD/ Wistard)	n= 4-6 rats per group
50	Experimental	Mouse	n= 4-7 per group
52	Clinical Study	Human	n = 10 (ARDS) n= 5 (Burns)
56	Experimental	Swine	n=2
60	Clinical Study	Human (Children)	n = 12
63	Experimental	Mouse	n= 5-8 per group
64	Experimental	Rats (SD)	n= 6-10
65	Experimental	Rat (SD)	n = 6
66	Experimental	Rat (SD)	n = 5-9
67	Experimental	Rat (SD)	n = 54
68	Experimental	Rat (SD)	n = 4-8
69	Experimental	Mouse	n = 6-7
70	Experimental	Mouse	n = 5-7
81	Clinical Study	Human	n = 22 thermal injury , n= 15 no therma injury
84	Experimental	Mouse	n = 2-6
85	Experimental	Mouse	n = 3-5
91	Experimental	Mouse	n = 4-8
94	Experimental	Mouse	n = 8-17
97	Experimental	Mouse	n= 3-19
98	Experimental	Mouse	n = 2-9
101	Experimental	Mouse	n = 7-11
102	Experimental	Mouse	n = 5-6
103	Experimental	Mouse	n = 3-24
104	Experimental	Mouse	n = 7-15
105	Experimental	Mouse	n = 4-8
109	Experimental	Mouse	n = 12-15 per group
110	Experimental	Mouse	n = 4–12 per group
111	Experimental	Mouse	n = 3-8 per group
112	Experimental	Mouse	n = 4-6 per group
114	Experimental	Mouse	n = 4-12 per group
115	Experimental	Rat (SD)	n = 43
119	Experimental	Mouse	n = 36
120	Clinical Study	Human	n = 15 (Severely burned patients)
121	Clinical Study	Human	n =18
122	Clinical Study	Human	n = 50, n= 10 controls
123	Experimental	Mouse	n = 24
127	Experimental	Mouse	n = 3-12
129	Experimental	Mouse	WT n=12, muMT n=11, exp CD20/vehicle n= 10/10
130	Experimental	Mouse	n = 5-10 per group
131	Experimental	Mouse	n = 1-18
139	Experimental	Mouse	indipendent experiment (no n)
145	Experimental	Mouse	n = 3-9
151	Experimental	Rat (SD)	n = 195
155	Experimental	Mouse	n = 3-12 per group
158	Experimental	Mouse	n = 6-9 animals per group
170	Experimental	Mouse	n = 3-8 per group
177	Experimental	Mouse/ Rats	n mice= 5-18, n rats = 5-8
180	Experimental	Mouse	n = 5
18	Experimental	Mouse	n = 3-12
182	Experimental	Rat (athymic nude)	n = 38
186	Experimental	Mouse	n = 33 control and n = 38 DIO
194	Experimental	Mouse	n = 6 -14
209	Experimental	Pig Duroc	n = 3 per pig	They make 3 wounds for each pig.
210	Clinical Study	Pig Duroc	n = 30-68 sample	The authors are adding up all the readings they made with their devices on the skin of the animals.
212	Clinical/Exp.	Human / Mouse	n = 4-11 mice, n = 42 humans
216	Experimental	Mouse	n = 11 strains
217	Experimental	Human	n = 8 per group
220	Experimental	Rat (Fisher)	n = 3-11
226	Experimental	Mouse	n = 2-5
227	Experimental	Mouse	n = 2-7
229	Experimental	Rats (SD)	n = 5-8
236	Experimental	Mouse	n = 6
247	Experimental	Mouse	n = 3-9
238	Experimental	Mouse	n = 24
240	Experimental	Mouse	n = 5-10 per group
249	Experimental	Mouse	n = 44 WT mice and 5 transgenic Pdyn::EGFP mice
255	Experimental	Mouse	n = 4-18
256	Longitudinal Study	Human	n = 192
257	Retrospective Study	Human	n = 143 patients
